# Supplementary material for: Unraveling the Mechanisms of Madecassoside Derivatives in Wound Healing: Network Pharmacology and Experimental Validation
Source: Pharmaceuticals (Basel). 2025 Aug 28;18(9):1292. doi: 10.3390/ph18091292 (PMC12472257; doi:10.3390/ph18091292)
Supplement: Supplementary file 1 [file pharmaceuticals-18-01292-s001.zip]

Archive with 1 entries (1 files):
- pharmaceuticals-3830951-supplementary.pdf
